# Supplementary material for: Complementary Evidence From Historical and Contemporary Gene Dispersal Reveals Contrasting Population Dynamics in a Tropical Tree Species
Source: Evol Appl. 2026 Apr 13;19(4):e70235. doi: 10.1111/eva.70235 (PMC13076358; doi:10.1111/eva.70235)
Supplement: Supplementary file 1 — Table S1:1 Characteristics of the nuclear and chloroplast microsatellite markers used for genotyping. This table lists the 169 microsatellite markers developed and tested in this study, including 120 nuclear SSRs and 49 chloroplast SSRs. For each marker, we report its identifier, genomic location (or read ID), repeat motif, expected PCR product size (in base pairs), primer sequences, and the multiplex PCR set in which it was included. Table S1:2 Summary statistics for the final set of genotyped nuclear microsatellite markers. This table summarizes the quality metrics and allelic diversity of each microsatellite locus retained for final analyses. For each marker, we report the number of distinct alleles detected based on sequence (NallelesSequence) and size (NalleleSize), the missing data rate (MissingRate), the number of observed allelic mismatches between replicated genotypes (AllelicMismatches), the number of diploid genotypes compared (DiploidGenotypesCompared), and the resulting allelic error rate (AllelicError). These metrics were used to validate marker reliability and support the selection of 69 nuclear SSRs included in population genetic analyses. Table S1:3 Summary statistics for the final set of genotyped plastid markers. This table summarizes the quality metrics and allelic diversity of each plastid marker retained for final analyses. For each marker, we report the number of distinct alleles detected based on sequence (N alleles Sequence) and size (N allele Size), the missing data rate (Missing Rate), the number of observed allelic mismatches between replicated genotypes (Allelic Mismatches), the number of haploid genotypes compared (Haploid Genotypes Compared), and the resulting allelic error rate (Allelic Error). These metrics were used to validate marker reliability and support the selection of 26 plastid markers genotyped and combined into plastid haplotypes for population genetic analyses. Table S1:4 Full allelic sequence information for nuclear micr [file EVA-19-e70235-s002.zip]

Archive with 2 entries (2 files):
- eva70235-sup-0001-TableS1-S1@Supporting information 1.docx
- eva70235-sup-0002-TableS1-S1@Supporting_information_1_table.xlsx
